# Supplementary material for: The Relationship between All-Cause Dementia and Acute Diabetes Complications among American Indian and Alaska Native Peoples
Source: Int J Environ Res Public Health. 2024 Apr 18;21(4):496. doi: 10.3390/ijerph21040496 (PMC11049920; doi:10.3390/ijerph21040496)
Supplement: Supplementary file 1 [file ijerph-21-00496-s001.zip]

Archive with 1 entries (1 files):
- ijerph-2886187-supplementary.pdf
